# Supplementary material for: Titania: an integrated tool for in silico molecular property prediction and NAM-based modeling
Source: Mol Divers. 2025 Apr 23;29(4):3555–73. doi: 10.1007/s11030-025-11196-5 (PMC12245999; doi:10.1007/s11030-025-11196-5)
Supplement: Supplementary file 1 — Supplementary file1 (ZIP 6052 KB) [file 11030_2025_11196_MOESM1_ESM.zip]

Archive with 10 entries (9 files):
- QMRFs/
- QMRFs/BBB.docx
- QMRFs/BP.docx
- QMRFs/Cytotoxicity.docx
- QMRFs/FreeSolv.docx
- QMRFs/logBCF.docx
- QMRFs/logP.docx
- QMRFs/logS.docx
- QMRFs/LogVP.docx
- QMRFs/Mutagenicity.docx
